# Supplementary material for: Tumor DNA from tumor in situ fluid was used to track evolution of glioma under first-line treatment
Source: Front Oncol. 2025 Oct 16;15:1581173. doi: 10.3389/fonc.2025.1581173 (PMC12571563; doi:10.3389/fonc.2025.1581173)
Supplement: Supplementary file 1 [file Table1.xls]

## Sheet: Sheet1
Patient_ID	Sex	Age	Primary Tumor Pathology	IDH	Primary Tumor grade	Preoperative tumor volume (cm3)	Residual tumor volume after resection (cm3)	Total resection rate of tumor (%)	Postoperative imaging residue	R/L	location	TISF-1 Sample Volume (ml)	Total cfDNA in TISF-1 samples (ng)	TISF-2 Sample Volume (ml)	Total cfDNA in TISF-2 samples (ng)	TISF-3 Sample Volume (ml)	Total cfDNA in TISF-3 samples (ng)
1	Male	38	Glioblastoma	IDH wild	4	50.1	2.4	95.2	-	R	frontotemporal	2	30.2	0.5	39	1	42.26
2	Female	57	Glioblastoma	IDH wild	4	65.3	10.77	83.5	+	R	temporoparietal	2	41.25	2	45.9	-	-
3	Female	61	Glioblastoma	IDH wild	4	48.4	9.43	80.5	+	L	Frontal, corpus callosum	1	31.79	-	-	-	-
4	Female	42	Glioblastoma	IDH wild	4	35.5	2.66	92.5	-	/	Diffuse the midline	0.5	69.3	-	-	-	-
5	Male	58	Glioblastoma	IDH wild	4	42.1	3.66	91.3	-	L	temporal operculum	1	47.55	-	-	-	-
6	Female	64	Glioblastoma	IDH wild	4	102.8	3.9	96.2	-	R	Frontal, corpus callosum	2	33	1.5	41.7	-	-
7	Female	66	Glioblastoma	IDH wild	4	24.6	1.67	93.2	-	R	temporoparietal	2	30.1	-	-	-	-
8	Female	57	Glioblastoma	IDH wild	4	18.6	0.52	97.2	-	L	frontoparietal	2	47.95	-	-	-	-
9	Male	50	Glioblastoma	IDH wild	4	32.7	2.68	91.8	-	R	temporoparietal	1	90	1	65	-	-
10	Male	61	Glioblastoma	IDH wild	4	121.4	11.77	90.3	-	R	occipitotemporal	1	25.9	-	-	-	-
11	Male	47	Glioblastoma	IDH wild	4	56.2	2.13	96.2	-	R	temporoparietal	0.5	35.75	0.5	61.25	-	-
12	Female	62	Glioblastoma	IDH wild	4	73.6	4.26	94.2	-	L	temporal	2	41.3	-	-	-	-
13	Female	49	Glioblastoma	IDH wild	4	56.4	2.763	95.1	-	L	frontotemporal	2	45.5	1.5	50.43	0.5	56.82
14	Female	67	Diffuse astrocytoma	IDH mutant	2	62.2	13.31	78.6	+	L	The temporal, hippocampus	2	21.7	-	-	-	-
15	Male	78	Oligodendroglioma	IDH mutant	3	58.2	8.14	86.0	+	R	temporal	1	28.55	1.5	33	2	163.96
16	Male	28	Diffuse astrocytoma	IDH mutant	3	82.5	20.46	75.2	+	R	temporal operculum	1.5	24.2	-	-	-	-
17	Female	65	Oligodendroglioma	IDH mutant	3	34.2	1.88	94.5	-	R	temporal	1	45	-	-	-	-
18	Male	67	Diffuse astrocytoma	IDH mutant	3	28.5	2.36	91.7	-	L	basal ganglia	0.5	22.95	-	-	-	-
20	Male	59	Diffuse astrocytoma	IDH mutant	2	35.4	2.54	92.8	-	R	temporal	0.5	25.6	-	-	-	-
21	Male	36	Diffuse astrocytoma	IDH mutant	2	42.1	1.64	96.1	-	L	The temporal, hippocampus	0.5	30.5	2	48.54	1.2	66.2
22	Male	46	Oligodendroglioma	IDH mutant	2	46.2	4.2	90.9	-	R	frontal	2	28.9	2	72.5	-	-
23	Male	47	Oligodendroglioma	IDH mutant	2	62.3	5.1	91.8	-	L	temporal	2	21.25	2	42.5	-	-
24	Female	57	Oligodendroglioma	IDH mutant	3	73.7	5.01	93.2	-	L	parietal	1.6	31.6	1	80.36	2	168.6
25	Male	64	Glioblastoma	IDH wild	4	35.5	2.55	92.8	-	R	frontal	2	51.6	1.5	50.35	1.6	153.8
26	Male	56	Diffuse astrocytoma	IDH mutant	2	34.3	2.53	92.6	-	R	temporoparietal	2	83.25	1	82.37	2	164.85
27	Male	47	Oligodendroglioma	IDH mutant	3	58.3	1.34	97.7	-	R	frontal	1.5	65	-	-	-	-
28	Female	46	Oligodendroglioma	IDH mutant	3	56.3	4.56	91.9	-	L	frontal	1	29.1	-	-	-	-
29	Female	52	Oligodendroglioma	IDH mutant	3	34.3	1.3	96.2	-	R	temporoparietal	0.5	50.35	0.5	50.5	1.3	206.85
30	Male	56	Oligodendroglioma	IDH mutant	3	28.6	1.54	94.6	-	L	frontal	0.5	52.5	0.5	48.9	1.4	146.85
31	Male	61	Diffuse astrocytoma	IDH mutant	2	46.3	3.28	92.9	-	L	frontal	2	22.5	1.2	41.25	1.8	155.2
32	Female	47	Diffuse astrocytoma	IDH mutant	2	28.8	0.48	98.3	-	L	frontal	1.5	60.36	-	-	-	-
33	Male	56	Glioblastoma	IDH wild	4	18.6	0.63	96.6	-	L	frontal	1	30.35	1.8	71.6	-	-
34	Male	35	Glioblastoma	IDH wild	4	15.3	0	100.0	-	L	Frontal, temporal, and island	1	62.37	1.5	103.25	1.2	171.15
35	Female	74	Glioblastoma	IDH wild	4	22.5	0	100.0	-	/	cerebellum	1.3	29.1	1.3	43.25	-	-
36	Female	31	Glioblastoma	IDH wild	4	31.6	0	100.0	-	L	frontal	1	61.3	-	-	-	-
37	Male	50	Glioblastoma	IDH wild	4	46.4	0	100.0	-	R	temporal	1.7	23.5	1.7	43.2	0.6	46.82
38	Male	28	Diffuse astrocytoma	IDH mutant	2	36.4	2.11	94.2	-	R	parietal	1	29.8	-	-	-	-
39	Male	36	Diffuse astrocytoma	IDH mutant	2	25.6	1.07	95.8	-	L	temporal	1.8	25	-	-	-	-
61	Male	46	Glioblastoma	IDH wild	4	15.7	0	100.0	-	R	temporoparietal	0.6	29.5	1.3	60.36	2	64.2
63	Female	42	Oligodendroglioma	IDH mutant	2	28.9	0	100.0	-	R	frontal	0.7	21.6	-	-	-	-
64	Male	34	Oligodendroglioma	IDH mutant	3	33.3	0.166	99.5	-	R	frontal	2	31.5	-	-	-	-
65	Male	26	Glioblastoma	IDH wild	4	23.2	1.32	94.3	-	L	temporal	1	25.9	1.5	49.1	2	83.4
67	Male	77	Diffuse astrocytoma	IDH mutant	3	19.7	0	100.0	-	L	parietal	2	23.25	2	41.3	-	-
68	Male	57	Glioblastoma	IDH wild	4	22.1	1.96	91.10	-	L	frontal	1	31.6	1	43.5	-	-
69	Female	35	Oligodendroglioma	IDH mutant	3	30.2	2.2	92.7	-	R	frontal	0.8	21.6	-	-	-	-
70	Female	35	Glioblastoma	IDH wild	4	28.2	6.11	78.3	+	L	parietal	2	33.25	2	53.3	-	-
71	Female	51	Glioblastoma	IDH wild	4	60.2	0.84	98.6	-	L	Frontal, temporal, and island	2	25	2	57.6	1	148.6
72	Male	21	Glioblastoma	IDH wild	4	48.3	1.3	97.3	-	L	cerebellum	2	21.9	1.8	41.9	-	-
74	Female	69	Glioblastoma	IDH wild	4	77.9	4.98	93.6	-	L	frontal	2	55	-	-	-	-
75	Male	64	Glioblastoma	IDH wild	4	80.6	14.02	82.6	+	L	parietal	2	52.5	-	-	-	-
77	Female	40	Glioblastoma	IDH wild	4	55.4	15.06	72.8	+	L	parietal	1	22.5	-	-	-	-
79	Male	59	Glioblastoma	IDH wild	4	36.8	0	100.0	-	L	Frontal, island, basal ganglia	1	40.36	-	-	-	-
81	Female	55	Diffuse astrocytoma	IDH mutant	2	79.5	20.98	73.6	+	L	Frontal, temporal, and island	0.5	33.35	0.5	45	-	-
82	Female	48	Glioblastoma	IDH wild	4	88.4	0	100.0	-	R	Frontal, temporal	1	22.37	2	49.5	1.8	156.9
83	Female	68	Glioblastoma	IDH wild	4	90.3	17.6	80.5	+	R	temporoparietal	1	29.1	-	-	-	-
84	Female	51	Glioblastoma	IDH wild	4	66.5	5.12	92.3	-	R	frontal	1.2	21.3	-	-	-	-
85	Male	44	Oligodendroglioma	IDH mutant	3	86.7	25.48	70.6	+	L	frontal	1	23.5	-	-	-	-
86	Female	46	Glioblastoma	IDH wild	4	31.9	1.05	96.7	-	R	frontal	1.5	29.8	-	-	-	-
87	Male	72	Glioblastoma	IDH wild	4	42.1	0	100.0	-	R	parietal	1.2	33.3	-	-	-	-
88	Female	67	Glioblastoma	IDH wild	4	23.2	1.36	94.1	-	L	parietal	1.6	37.6	1.6	45	-	-
